# Supplementary material for: Divergent Cross-Adaptation of Herbicide-Treated Wheat and Triticale Affected by Drought or Waterlogging
Source: Int J Mol Sci. 2023 Aug 6;24(15):12503. doi: 10.3390/ijms241512503 (PMC10419764; doi:10.3390/ijms241512503)
Supplement: Supplementary file 1 [file ijms-24-12503-s001.zip]

Archive with 1 entries (1 files):
- ijms-2502417-supplementary.pdf
